# Supplementary material for: Perception and Attitude toward Teleconsultations among Different Healthcare Professionals in the Era of the COVID-19 Pandemic
Source: Int J Environ Res Public Health. 2022 Sep 13;19(18):11532. doi: 10.3390/ijerph191811532 (PMC9517420; doi:10.3390/ijerph191811532)
Supplement: Supplementary file 1 [file ijerph-19-11532-s001.zip]

Archive with 2 entries (2 files):
- Supplementary File S1 ¿C A translated version of the questionnaire used in the study.pdf
- Supplementary File S2 ¿C Additional tables.pdf
